# Supplementary material for: Four New Highly Oxygenated Eremophilane Sesquiterpenes from an Endophytic Fungus Boeremia exigua Isolated from Fritillaria hupehensis
Source: J Fungi (Basel). 2022 May 8;8(5):492. doi: 10.3390/jof8050492 (PMC9146970; doi:10.3390/jof8050492)
Supplement: Supplementary file 1 [file jof-08-00492-s001.zip]

Archive with 1 entries (1 files):
- jof-1709647-supplementary.pdf
